# Supplementary material for: Evaluation of Morphology and Biochemical Parameters of Young Adults Using Heated Tobacco Products in Poland: A Case-Control Study
Source: J Clin Med. 2025 Apr 16;14(8):2734. doi: 10.3390/jcm14082734 (PMC12028128; doi:10.3390/jcm14082734)
Supplement: Supplementary file 1 [file jcm-14-02734-s001.zip]

Archive with 1 entries (1 files):
- jcm-3506265-supplementary.pdf
